# Supplementary material for: New insights into the roles of cucumber TIR1 homologs and miR393 in regulating fruit/seed set development and leaf morphogenesis
Source: BMC Plant Biol. 2017 Jul 26;17:130. doi: 10.1186/s12870-017-1075-6 (PMC5530481; doi:10.1186/s12870-017-1075-6)
Supplement: Supplementary file 6 — Phenotypic data of Wild-type, CsTIR1-OE lines and CsAFB2-OE lines. (XLSX 10 kb) [file 12870_2017_1075_MOESM6_ESM.xlsx]

## Sheet: Sheet1
Additional file 6: Table S4. Phenotypic data of Wild-type, CsTIR1-OE lines and CsAFB2-OE lines
parameter	1--1	1--2	1--3	1--4	2--1	2--2
plant height	WT	8.8	8.6	9	8.9	8.7	9.2	8.8	8.6
one month	TIR1-1	4.6	4.4	3.8	4.2	4.3	4.1	4.5	4
	2	4.6	4.8	4.3	4.5	4.6	4.3	4.6	4.7
	3	5.4	5.6	5.5	5.5	5.3	5.3	5.4	5.5
	4	4.2	4.5	4.2	4.3	4.5	4.2	4.1	4
	AFB2-1	6.4	6.5	5.8	5.8	6.3	6.2	5.9	6.2
	2	6.8	6.5	6.4	6.7	6.5	6.4	6.5	6.5
plant height	WT	19.6	19.8	19	21	21.6	22.4	20.3	20.5
three month	TIR1-1	8.4	9.7	9.8	7.3	9.5	10.3	10.4	10
	2	10.2	9.7	10.8	8.8	9.8	9.8	10.6	10
	3	7.8	8.9	8.8	6.6	9.2	9.3	9.2	9
	4	8.8	6.4	9.6	8.8	7.9	8.5	6.9	8.5
	AFB2-1	12.4	11.2	14.3	14.3	13.9	14.6	14.6	13.8
	2	10.8	12.7	12.8	13.3	13.4	10.2	12.8	12.7
seed number per fruit	WT	14	16	17	14	16	18	15	17	16	17	15	16	17	18	17	18	16	18	17	18
	TIR1-1	14	13	14	15	12	12	11	14
	2	13	14	15	12	12	11	14	13
	3	14	15	12	12	11	14	13	12
	4	14	13	14	15	12	12	11	14	13	12	15	11	12	13	14	12	13	16	16	12
	AFB2-1	5	2	4	5	3	3	2	4
	2	5	2	4	5	3	3	2	4	5	2	3	4	4	2	4	3	2	3	5	3
parthenocarpic fruit set rate	WT	0	0	0	0	0	0	0	0	0	0
	TIR1-1	0.2857	0.2	0.3333	0.1667	0.1667	0.1429	0.1667	0.2
	2	0.1667	0.3333	0.1429	0.1667	0.2	0.1667	0.2	0.2
	3	0.2	0.1667	0.1667	0.2	0.1667	0.2	0.1429	0.3333
	4	0.2	0.2	0.2	0.1667	0.1429	0.1667	0.2857	0.1667	0.3333	0.2
	AFB2-1	0.6	0.6	0.5	0.6667	0.3333	0.5	0.5	0.4
	2	0.6	0.6667	0.4	0.6667	0.5	0.3333	0.5	0.6	0.6	0.5	0.5
