# Supplementary material for: New insights into the roles of cucumber TIR1 homologs and miR393 in regulating fruit/seed set development and leaf morphogenesis
Source: BMC Plant Biol. 2017 Jul 26;17:130. doi: 10.1186/s12870-017-1075-6 (PMC5530481; doi:10.1186/s12870-017-1075-6)
Supplement: Supplementary file 7 — CT values of RT-PCR experiments conducted in this study. (XLSX 23 kb) [file 12870_2017_1075_MOESM7_ESM.xlsx]

## Sheet: Sheet1
Additional file 7: Table S5. CT values of RT-PCR experiments conducted in this study.
		1	2	3	4	5	6	7	8	9	10	11	12
	Content	Actin	Actin	Actin	CSTIR1	CSTIR1	CSTIR1	CsAFB2	CsAFB2	CsAFB2
	Sample
Root	C(t)	19.08	19.17	19.1	24.01	23.94	23.95	21.35	21.52	21.34
	copy number
	Content	Actin	Actin	Actin	CSTIR1	CSTIR1	CSTIR1	CsAFB2	CsAFB2	CsAFB2
	Sample
Stem	C(t)	17.51	17.46	17.31	21.17	21.09	21.44	19.36	19.57	19.46
	copy number
	Content	Actin	Actin	Actin	CSTIR1	CSTIR1	CSTIR1	CsAFB2	CsAFB2	CsAFB2
	Sample
Leaf	C(t)	18.82	18.78	18.52	20.72	20.74	20.61	20.01	20.05	20.18
	copy number
	Content	Actin	Actin	Actin	CSTIR1	CSTIR1	CSTIR1	CsAFB2	CsAFB2	CsAFB2
	Sample
Female flower	C(t)	22.68	22.45	22.28	25.19	25.17	25.24	24.03	23.82	23.83
	copy number
	Content	Actin	Actin	Actin	CSTIR1	CSTIR1	CSTIR1	CsAFB2	CsAFB2	CsAFB2
	Sample
Male flower	C(t)	24.16	24.05	24.09	29.15	29.1	28.82	26.18	26.27	26.35
	copy number
	Content	Actin	Actin	Actin	CSTIR1	CSTIR1	CSTIR1	CsAFB2	CsAFB2	CsAFB2
	Sample
Young fruit	C(t)	22.57	22.55	22.47	26.62	26.26	26.45	25.11	25.08	25.02
	copy number
	Content
	Sample
	C(t)
	copy number
	Content
	Sample
	C(t)
		1	2	3	4	5	6	7	8	9	10	11	12
	Content	Actin	Actin	Actin	CSTIR1	CSTIR1	CSTIR1	CsAFB2	CsAFB2	CsAFB2
	Sample
CK	C(t)	19.93	19.69	19.75	23.34	23.07	23.13	22.91	22.88	22.83
	copy number
	Content	Actin	Actin	Actin	CSTIR1	CSTIR1	CSTIR1	CsAFB2	CsAFB2	CsAFB2
	Sample
GA3	C(t)	19.72	19.62	19.6	22.74	22.72	22.97	22.09	22.17	22.17
	copy number
	Content	Actin	Actin	Actin	CSTIR1	CSTIR1	CSTIR1	CsAFB2	CsAFB2	CsAFB2
	Sample
6BA	C(t)	19.36	19.24	19.13	22.26	22.23	22.23	21.03	20.96	21.12
	copy number
	Content	Actin	Actin	Actin	CSTIR1	CSTIR1	CSTIR1	CsAFB2	CsAFB2	CsAFB2
	Sample
NAA-1	C(t)	19.71	19.46	19.29	22.11	21.8	21.7	21.13	21.4	21.34
	copy number
	Content	Actin	Actin	Actin	CSTIR1	CSTIR1	CSTIR1	CsAFB2	CsAFB2	CsAFB2
	Sample
NAA-2	C(t)	22.93	22.88	22.79	24.81	24.92	24.83	24.13	23.96	24.09
	copy number
	Content	Actin	Actin	Actin	CSTIR1	CSTIR1	CSTIR1	CsAFB2	CsAFB2	CsAFB2
	Sample
NAA-3	C(t)	19.25	19.09	19	22.33	22.18	22.2	21.18	21.19	21.12
	copy number
	Content
	Sample
	C(t)
	copy number
	Content
	Sample
	C(t)
		1	2	3	4	5	6	7	8	9	10	11	12
	Content	Actin	Actin	Actin	CSTIR1	CSTIR1	CSTIR1	CsAFB2	CsAFB2	CsAFB2
	Sample
Ovary	C(t)	23.24	23.26	23.18	27.05	27.14	27.09	25.66	25.79	25.55
	copy number
	Content	Actin	Actin	Actin	CSTIR1	CSTIR1	CSTIR1	CsAFB2	CsAFB2	CsAFB2
	Sample
Pollination	C(t)	22.33	22.21	22.08	26.51	26.36	26.67	24.96	24.98	25.23
	copy number
	Content	Actin	Actin	Actin	CSTIR1	CSTIR1	CSTIR1	CsAFB2	CsAFB2	CsAFB2
	Sample
CPPU	C(t)	20.1	19.87	19.96	26.38	26.41	26.61	24.5	24.66	24.79
	copy number
	Content	Actin	Actin	Actin	CSTIR1	CSTIR1	CSTIR1	CsAFB2	CsAFB2	CsAFB2
	Sample
NAA	C(t)	22.57	22.43	22.37	27.76	27.88	27.83	26.22	26.4	26.17
	copy number
	Content	Actin	Actin	Actin	CSTIR1	CSTIR1	CSTIR1	CsAFB2	CsAFB2	CsAFB2
	Sample
GA	C(t)	24.09	23.99	23.99	27.25	27.27	27.33	25.24	25.12	25.07
	copy number
	Content	Actin	Actin	Actin	CSTIR1	CSTIR1	CSTIR1	CsAFB2	CsAFB2	CsAFB2
	Sample
BRs	C(t)	20.6	20.42	20.35	24.1	24.14	24.13	22.12	22.18	22.21
	copy number
	Content
	Sample
	C(t)
	copy number
	Content
	Sample
	C(t)
		1	2	3	4	5	6	7	8	9	10	11	12
	Content	Actin	Actin	Actin	SlARF10	SlARF10	SlARF10
	Sample
WT	C(t)	24.27	24.25	24.07	30.21	30.2	30.26
	copy number
	Content	Actin	Actin	Actin	SlARF10	SlARF10	SlARF10
	Sample
CsTIR1-OE-L4	C(t)	28.72	28.79	28.54	33.41	32.69	33.03
	copy number
	Content	Actin	Actin	Actin	SlARF10	SlARF10	SlARF10
	Sample
CsAFB2-OE-L2	C(t)	23.18	23.35	23.2	27.76	27.85	27.7
	copy number
	Content	Actin	Actin	Actin	SlSPCH	SlSPCH	SlSPCH	SlMUTE	SlMUTE	SlMUTE
	Sample
WT	C(t)	27.2818	27.7659	28.4171	35.8731	35.0061	35.1214	38.6	38.8005	38.88
	copy number
	Content	Actin	Actin	Actin	SlSPCH	SlSPCH	SlSPCH	SlMUTE	SlMUTE	SlMUTE
	Sample
CsTIR1-OE-L4	C(t)	22.279	22.3385	22.3624	28.335	28.4795	28.4795	36.9628	37.5493	37.26
	copy number
	Content	Actin	Actin	Actin	SlSPCH	SlSPCH	SlSPCH	SlMUTE	SlMUTE	SlMUTE
	Sample
CsAFB2-OE-L2	C(t)	24.1665	24.1672	24.0938	30.3911	30.2611	30.1448	32.4844	32.9034	32.69
	copy number
	Content
	Sample
	C(t)
	copy number
	Content
	Sample
	C(t)
		1	2	3	4	5	6	7	8	9	10	11	12
	Content	Actin	Actin	Actin	SlAP-like	SlAP-like	SlAP-like	Actin	Actin	Actin	SlSTK	SlSTK	SlSTK
	Sample
WT	C(t)	24.12	24.3	24.15	35.735	35.52	35.95	24.27	24.25	24.07	35.96	35.96	35.96
	copy number
	Content	Actin	Actin	Actin	SlAP-like	SlAP-like	SlAP-like	Actin	Actin	Actin	SlSTK	SlSTK	SlSTK
	Sample
CsTIR1-OE-L4	C(t)	21.95	21.54	21.46	34.37	34.58	34.79	28.72	28.79	28.54	36.5533	36.39	35.92
	copy number
	Content	Actin	Actin	Actin	SlAP-like	SlAP-like	SlAP-like	Actin	Actin	Actin	SlSTK	SlSTK	SlSTK
	Sample
CsAFB2-OE-L2	C(t)	22.13	22.06	22.05	35.265	35.29	35.24	23.18	23.35	23.2	39.38	38.36	38.87
	copy number
	Content	Actin	Actin	Actin	SlGIGANTEA	SlGIGANTEA	SlGIGANTEA	Actin	Actin	Actin	SlELIP	SlELIP	SlELIP
	Sample
WT	C(t)	27.3587	27.3095	27.0618	31.475	31.4943	31.6347	27.3587	27.3095	27.0618	28.1862	28.6169	29.5043
	copy number
	Content	Actin	Actin	Actin	SlGIGANTEA	SlGIGANTEA	SlGIGANTEA	Actin	Actin	Actin	SlELIP	SlELIP	SlELIP
	Sample
CsTIR1-OE-L4	C(t)	23.1844	23.1413	22.892	28.2928	28.4889	28.4422	23.304	23.4125	23.1403	23.4914	23.7409	23.8737
	copy number
	Content	Actin	Actin	Actin	SlGIGANTEA	SlGIGANTEA	SlGIGANTEA	Actin	Actin	Actin	SlELIP	SlELIP	SlELIP
	Sample
CsAFB2-OE-L2	C(t)	23.3753	23.4176	23.334	28.2654	28.3969	28.2337	23.3753	23.4176	23.334	23.7	23.7636	23.8009
	copy number
	Content
	Sample
	C(t)
	copy number
	Content
	Sample
	C(t)
Ovaries of EC1		1	2	3	4	5	6	7	8	9	10	11	12
	Content	U6	U6	U6	miR393	miR393	miR393
	Sample
-3dpa	C(t)	18.1068	17.7221	17.5111	27.1906	27.396	27.271
	copy number
	Content	U6	U6	U6	miR393	miR393	miR393
	Sample
-2dpa	C(t)	17.2997	16.8481	16.8744	28.2554	28.1552	28.0284
	copy number
	Content	U6	U6	U6	miR393	miR393	miR393
	Sample
-1dpa	C(t)	17.1579	17.0712	16.9656	27.1702	27.0988	26.7391
	copy number
	Content	U6	U6	U6	miR393	miR393	miR393
	Sample
0dpa	C(t)	17.4229	17.1219	17.0436	26.8325	26.8272	26.6301
	copy number
	Content	U6	U6	U6	miR393	miR393	miR393
	Sample
1dpa	C(t)	17.2533	17.1263	17.1935	27.0772	26.9025	27.0536
	copy number
	Content	U6	U6	U6	miR393	miR393	miR393
	Sample
2dpa	C(t)	17.2453	17.105	16.9807	26.6607	26.7386	27.2359
	copy number	U6	U6	U6	miR393	miR393	miR393
	Content
	Sample
3dpa	C(t)	17.2056	16.9949	17.0636	25.9759	26.2197	26.346
	copy number
	Content
	Sample
	C(t)
	8419S-1 Pollination fruit set							8419S-1 Unpollination fruit abortion
		1	2	3	4	5	6	7	8	9	10	11	12
	Content	U6	U6	U6	miR393	miR393	miR393	U6	U6	U6	miR393	miR393	miR393
	Sample
-3dpa	C(t)	18.0944	17.7094	17.9433	27.5653	27.5063	27.304	17.9804	17.9235	17.8468	27.6696	27.3895	27.8206
	copy number
	Content	U6	U6	U6	miR393	miR393	miR393	U6	U6	U6	miR393	miR393	miR393
	Sample
-2dpa	C(t)	18.2261	18.0963	18.5757	28.3157	28.0895	28.1833	18.0908	17.9626	17.8063	28.1974	28.1619	28.1165
	copy number
	Content	U6	U6	U6	miR393	miR393	miR393	U6	U6	U6	miR393	miR393	miR393
	Sample
-1dpa	C(t)	17.3114	17.0921	17.0538	27.2175	27.2244	27.1906	17.5753	17.0914	16.9733	27.0481	27.0082	27.0661
	copy number
	Content	U6	U6	U6	miR393	miR393	miR393	U6	U6	U6	miR393	miR393	miR393
	Sample
0dpa	C(t)	24.8422	25.0269	24.8276	27.5576	27.8216	27.4859	24.664	24.7025	24.7696	27.6351	27.7602	27.6964
	copy number
	Content	U6	U6	U6	miR393	miR393	miR393	U6	U6	U6	miR393	miR393	miR393
	Sample
1dpa	C(t)	16.5856	16.5279	16.7165	26.8992	26.7212	26.6876	18.7219	17.2899	17.3643	26.266	26.1026	25.9664
	copy number
	Content	U6	U6	U6	miR393	miR393	miR393	U6	U6	U6	miR393	miR393	miR393
	Sample
2dpa	C(t)	16.5742	16.5487	16.52	26.938	26.7264	26.9209	17.9932	17.6507	17.2249	25.4236	25.4141	25.4471
	copy number	U6	U6	U6	miR393	miR393	miR393	U6	U6	U6	miR393	miR393	miR393
	Content
	Sample
3dpa	C(t)	16.8027	17.0739	16.771	26.877	26.9639	26.894	18.0679	17.7676	17.6528	26.4827	26.3497	26.3615
	copy number
	Content
	Sample
	C(t)
